# Supplementary material for: Chronic exposure to inhaled vaporized cannabis high in Δ9-THC suppresses Adderall-induced brain activity
Source: Front Pharmacol. 2024 Oct 10;15:1413812. doi: 10.3389/fphar.2024.1413812 (PMC11528537; doi:10.3389/fphar.2024.1413812)
Supplement: Supplementary file 1 [file DataSheet1.zip]

Archive with 3 entries (3 files):
- Supplementary figure.PDF
- Supplementary Table 1a - 1b.XLSX
- Supplementary Data.XLSX
