# Supplementary material for: Chronic exposure to inhaled vaporized cannabis high in Δ9-THC suppresses Adderall-induced brain activity
Source: Front Pharmacol. 2024 Oct 10;15:1413812. doi: 10.3389/fphar.2024.1413812 (PMC11528537; doi:10.3389/fphar.2024.1413812)
Supplement: Supplementary file 1 [file DataSheet1.zip › Supplementary Table 1a - 1b.XLSX]

## Sheet: Sheet1
	Table 1a										Table 1b
		Placebo			Cannabis							Placebo			Cannabis
	Brain Area	Ave	SE		Ave	SE	P-val	Ω Sq			Brain Area	Ave	SE		Ave	SE	P-val	Ω Sq
	medullary reticular ventral n.	31	6.59537	>	6	3.79144	0.00896	0.3309			reticular thalamic n.	1	0.8	<	8	2.86793	0.00554	0.34187
	anterior pretectal thalamic n.	18	2.6365	>	7	1.97765	0.01405	0.28484			rostral piriform ctx	6	5.6	<	51	21.5783	0.0064	0.33017
	bed n. stria terminalis	41	5.12521	>	20	5.67401	0.01592	0.27221			internal capsule	2	1.8915	<	15	4.50771	0.00808	0.31571
	posterior thalamic n.	25	3.10913	>	9	3.57344	0.01905	0.25414			lemniscal n.	0	0	<	7	3.43915	0.00846	0.281
	pontine reticular n. oral	110	14.7003	>	45	18.0846	0.02172	0.24104			anterior pretectal thalamic n.	1	0.604612	<	6	1.60295	0.00913	0.31758
	ventral pallidum	56	7.47299	>	24	9.32127	0.02337	0.23376			orbital ctx	3	2.38607	<	51	21.4161	0.01046	0.29608
	vestibular n.	63	11.8305	>	26	10.5725	0.02412	0.23064			bed n. stria terminalis	2	2.3	<	9	3.61863	0.01084	0.29657
	anterior hypothalamic n.	65	8.5115	>	38	7.712	0.02742	0.21795			prelimbic ctx	1	1.3	<	13	5.02494	0.01242	0.27322
	lateral posterior thalamic n.	21	2.69238	>	7	3.2766	0.02947	0.01703			ventral thalamic n.	5	4.7	<	44	16.3149	0.01242	0.27272
	globus pallidus	73	8.66564	>	29	11.7143	0.03012	0.20871			anterior cingulate n.	3	2.49087	<	24	10.7424	0.01324	0.26553
	insular rostral ctx	159	19.7588	>	88	23.136	0.03041	0.20777			globus pallidus	2	1.31698	<	24	9.19662	0.01339	0.27528
	parabrachial n.	16	2.45945	>	7	3.35783	0.03061	0.20714			frontal association ctx	4	3.76475	<	31	10.4981	0.01555	0.25886
	prelimbic ctx	43	5.72179	>	17	7.00714	0.03291	0.20006			caudate putamen	19	15.7261	<	177	66.1934	0.01977	0.23519
	ventral thalamic n.	151	18.0636	>	65	24.1043	0.03337	0.19869			cortical amygdaloid n.	6	4.1688	<	24	7.46994	0.0217	0.21801
	dentate gyrus	186	21.5666	>	81	29.4344	0.03361	0.19801			anterior amygdaloid n.	0	0	<	3	1.53297	0.02194	0.17203
	primary somatosensory ctx	579	71.8959	>	299	91.4174	0.03368	0.19779			dentate gyrus	4	3.7677	<	42	18.7086	0.02204	0.23064
	forceps minor corpus callosum	7	1.36991	>	2	0.921954	0.03504	0.19396			dorsal hippocampal commissure	0	0	<	3	1.44722	0.02206	0.1881
	central medial thalamic n.	14	2.0548	>	6	2.43812	0.03518	0.19355			forceps minor corpus callosum	0	0	<	3	1.32077	0.02206	0.19372
	reticulotegmental n.	25	3.90797	>	9	4.37353	0.03543	0.19287			olfactory tubercles	0	0.1	<	6	4.28369	0.02284	0.20125
	gigantocelllaris reticular n.	123	22.8743	>	53	22.243	0.0365	0.18997			medial dorsal thalamic n.	1	1.19443	<	5	1.53388	0.02429	0.20605
	lateral septal n.	67	8.69668	>	34	10.0995	0.03684	0.1891			caudal piriform ctx	8	6.21906	<	37	10.7123	0.02481	0.20886
	accumbens core	36	5.01509	>	14	5.98563	0.03919	0.1831			medullary reticular ventral n.	4	3.6	<	12	4.91172	0.02663	0.21567
	extended amydala	22	3.38231	>	10	3.8496	0.03919	0.1831			retrosplenial rostral ctx	9	7.08245	<	39	15.7391	0.02722	0.20322
	orbital ctx	157	21.2923	>	65	26.7306	0.04078	0.17926			anterior thalamic n.	3	2.42418	<	9	2.86356	0.0273	0.20133
	lateral rostral hypothalamic n.	84	11.0937	>	36	13.7436	0.04096	0.17884			corpus callosum	7	4.88091	<	38	15.5762	0.0273	0.20379
	CA3	83	11.2765	>	40	12.0046	0.04123	0.17822			lateral septal n.	2	1.60693	<	18	7.05179	0.0273	0.20802
	dorsal hippocampal commissure	8	1.02252	>	4	1.26271	0.04254	0.1752			subiculum	3	2.6	<	62	28.328	0.02947	0.18026
	endopiriform n.	23	2.8589	>	10	4.00035	0.04635	0.16698	FDR		zona incerta	0	0.2	<	9	3.87442	0.02947	0.17584
	cerebellar nuclear n.	35	5.98294	>	14	6.80625	0.04858	0.1625	p=0.046		anterior olfactory n.	8	7.24408	<	49	21.2311	0.0306	0.19274
	parietal ctx	7	1.4922	>	3	1.43178	0.04879	0.16209			secondary motor ctx	6	5.36749	<	54	21.4237	0.03658	0.17221
	cerebral peduncle	136	19.6976	>	61	23.9914	0.04994	0.15986			medial geniculate	0	0.2	<	11	5.36294	0.03756	0.1585
	entorhinal ctx	425	53.6466	>	234	61.5778	0.05004	0.15967			mesencephalic reticular formation	3	3	<	62	29.4414	0.03769	0.15583
	fornix	2	0.537484		1	0.229734	0.05385	0.01635			retrosplenial caudal ctx	9	9.3	<	46	20.1017	0.03769	0.16102
	retrosplenial caudal ctx	119	13.9028		55	20.4645	0.05395	0.15254			basal amygdaloid n.	2	1.58465	<	15	4.54972	0.03801	0.17057
	temporal ctx	44	5.67607		21	7.02515	0.05395	0.15254			entorhinal ctx	23	14.9206	<	111	41.0742	0.0383	0.17753
	dorsal raphe	14	2.21334		7	2.5446	0.05904	0.03003			fimbria hippocampus	6	3.07752	<	17	4.80393	0.0383	0.17254
	frontal association ctx	82	13.6559		32	14.2265	0.05983	0.14279			flocculus cerebellum	11	5.92734	<	39	12.5224	0.0383	0.17282
	medial amygdaloid n.	59	7.38015		31	8.97357	0.05983	0.14279			primary somatosensory ctx	17	11.1373	<	180	73.4713	0.04175	0.17446
	CA1	223	31.7876		104	37.0456	0.06016	0.14227			insular caudal ctx	2	1.38283	<	15	6.21244	0.04231	0.16209
	granular cell layer	149	25.1358		72	26.8458	0.06016	0.14227			periaqueductal gray	7	5.97411	<	29	13.2552	0.04667	0.15715
	glomerular layer	188	34.3185		93	31.1849	0.06028	0.14209			glomerular layer	11	6.32666	<	70	27.2218	0.04711	0.15784
	paraventricular thalamic n.	12	1.86815		6	2.10621	0.06453	0.05551			parabrachial n.	1	1.2	<	6	2.19152	0.04764	0.14709
	lateral caudal hypothalamic n.	30	4.01054		16	5.72664	0.06536	0.13451			cerebral peduncle	7	6.57005		47	19.3031	0.05197	0.14772
	corpus callosum	117	15.3354		62	19.711	0.07057	0.12738			extended amydala	0	0		6	3.21325	0.05385	0.08784
	inferior colliculus	189	22.8219		95	33.2953	0.07145	0.12624			lateral caudal hypothalamic n.	0	0		9	4.59619	0.05385	0.07961
	subiculum	185	21.3137		92	31.1516	0.07157	0.12607			lateral lemniscus	0	0		5	2.86793	0.05385	0.06768
	substantia nigra	46	5.39959		26	7.94058	0.07182	0.12575			lateral preoptic n.	0	0		2	0.921954	0.05385	0.07332
	tenia tecta ctx	44	5.65499		26	7.02693	0.07182	0.12575			intermediate reticular n.	6	6		22	8.57338	0.0599	0.11686
	internal capsule	40	5.17569		20	6.67853	0.07207	0.12543			median raphe n.	3	3		9	3.59668	0.06007	0.11072
	caudate putamen	519	62.0507		249	84.2147	0.07232	0.12511			paramedian lobule	9	6.06044		24	11.4921	0.06334	0.12856
	periaqueductal gray	148	17.5213		73	22.3585	0.07245	0.12495			central medial thalamic n.	0	0.2		3	1.00139	0.06509	0.10898
	10th cerebellar lobule	20	4.29677		9	4.34198	0.07432	0.1226			temporal ctx	0	0.1		12	5.48128	0.06528	0.10376
	prepositus n.	8	1.68127		3	1.08909	0.07537	0.00335			principal sensory n. trigeminal	6	5.15062		26	10.0097	0.07016	0.11881
	external capsule	36	5.39969		18	6.17477	0.07694	0.02755			granular cell layer	3	2.20126		43	21.4027	0.07307	0.10864
	3rd cerebellar lobule	25	5.84323		12	5.68062	0.0776	0.00455			lateral rostral hypothalamic n.	1	1.19304		23	10.7436	0.07307	0.11163
	pontine reticular n. caudal	104	16.3798		46	20.0531	0.07786	0.1183			primary motor ctx	4	2.42785		50	20.667	0.07307	0.10683
	principal sensory n. trigeminal	74	10.3172		32	13.7418	0.07826	0.11783			medial amygdaloid n.	1	0.341565		10	4.55247	0.07307	0.10885
	primary motor ctx	141	18.0661		66	23.4541	0.07852	0.11753			posterior thalamic n.	2	1.8		5	1.83106	0.07467	0.11075
	lateral geniculate	18	2.39907		8	3.54181	0.08268	0.11279			reticulotegmental n.	2	2.4		7	2.86696	0.07486	0.10568
	central amygdaloid n.	47	7.96443		28	8.76641	0.0831	0.11233			ventral medial hypothalamic n.	2	1.00277		4	1.22247	0.07618	0.09766
	medial geniculate	40	4.5827		19	6.89827	0.0831	0.11233			insular rostral ctx	4	2.35914		40	16.6662	0.07728	0.11658
	retrosplenial rostral ctx	108	13.9614		45	20.2415	0.08337	0.11203			endopiriform n.	1	0.9		7	3.13493	0.08221	0.08751
	medial septal n.	8	1.13774		3	1.60468	0.08419	0.11114			parietal ctx	0	0.3		2	0.971825	0.08221	0.08856
	olfactory tubercles	48	5.57135		27	7.35319	0.086	0.1092			auditory ctx	3	1.46856		28	13.1824	0.08382	0.10522
	auditory ctx	106	13.3427		58	18.3595	0.08613	0.10906			superior colliculus	15	13.5123		71	32.6244	0.08498	0.10037
	intermediate reticular n.	48	9.55685		23	9.71954	0.09113	0.10393			anterior hypothalamic n.	5	3.13829		11	4.83764	0.09217	0.10456
	secondary motor ctx	139	18.4865		64	23.8196	0.09113	0.10393			gigantocelllaris reticular n.	16	15.01		54	18.9315	0.09328	0.09968
	ventral tegmental n.	16	2.11371		9	2.82843	0.09171	0.10336			medullary reticular dorsal n.	1	0.69602		4	1.65831	0.09837	0.07752
	lemniscal n.	19	3.27974		10	3.42418	0.092	0.10307			CA1	8	4.82597		62	26.6435	0.1024	0.08816
	locus ceruleus	2	0.421637		1	0.447214	0.09203	0.10304			CA3	7	4.21439		22	7.90482	0.1024	0.09057
	anterior thalamic n.	40	5.12467		20	6.25589	0.0933	0.1018			5th cerebellar lobule	7	7.2		28	14.3792	0.10254	0.05646
	pyramidal tracts	28	5.432		15	4.29244	0.09373	0.10138			lateral amygdaloid n.	0	0.4		3	1.65076	0.10254	0.0601
	8th cerebellar lobule	41	9.40337		18	9.22286	0.09385	0.10127			10th cerebellar lobule	2	1.10755		7	2.98747	0.10857	0.07571
	pedunculopontine tegmental n.	35	4.80555		16	5.84974	0.09388	0.10124			secondary somaotsensory ctx	7	4.93558		41	19.3442	0.10878	0.06765
	7th cerebellar lobule	34	9.0652		15	6.00417	0.09719	0.03445			solitary tract n.	6	4.96924		14	6.12168	0.11915	0.06544
	mesencephalic reticular formation	196	22.7098		89	34.5607	0.10081	0.09482			fornix	0	0		1	0.447214	0.12563	-0.01635
	lateral paragigantocellular n.	33	6.22905		23	4.23904	0.10202	0.04496			cerebellar nuclear n.	3	3		12	5.36993	0.12668	0.0531
	anterior olfactory n.	193	25.5391		96	31.2821	0.10232	0.09349			lateral geniculate	1	0.9		4	2.47038	0.12668	0.04632
	flocculus cerebellum	91	14.3858		53	13.992	0.10232	0.09349			vestibular n.	9	8.05047		25	9.23234	0.1312	0.06699
	superior colliculus	239	28.6302		123	39.6863	0.10232	0.09349			spinal trigeminal nuclear n.	19	10.4205		44	12.0597	0.13176	0.06489
	basal amygdaloid n.	78	10.9721		45	12.9518	0.10247	0.09336			reuniens thalamic n.	1	0.517472		5	2.22923	0.13743	0.04111
	solitary tract n.	34	8.03492		20	7.93568	0.10584	0.09047			4th cerebellar lobule	1	0.498888		8	3.61056	0.13769	0.04053
	2nd cerebellar lobule	45	6.24144		23	8.20366	0.11056	0.00163			dorsal medial hypothalamic n.	1	0.6		1	0.691215	0.14002	0.02801
	fimbria hippocampus	42	6.74981		24	6.71193	0.11056	0.08658			crus of ansiform lobule	19	9.44904		82	33.5593	0.14226	0.05529
	rostral piriform ctx	211	26.6549		128	33.831	0.11056	0.08658			ventricle	22	12.8554		35	11.5392	0.14226	0.05569
	simple lobule cerebellum	79	11.1774		37	13.7714	0.11119	0.01207			locus ceruleus	0	0.2		0	0.166667	0.15201	0.03281
	accumbens shell	35	5.75818		18	7.83103	0.11476	0.08327			inferior colliculus	12	10.6338		66	30.84	0.1659	0.03394
	paramedian lobule	59	13.7694		31	11.682	0.11739	0.08127			accumbens shell	0	0.4		13	6.41439	0.16918	0.00769
	visual 1 ctx	365	42.9698		191	63.382	0.12082	0.07873			optic tract	0	0.1		2	1.10051	0.16918	0.00751
	optic tract	7	1.21106		4	1.29422	0.1236	0.07673			accumbens core	1	0.6		10	4.97242	0.16955	0.01685
	cuneate n.	3	0.734091		1	0.474342	0.12549	0.03139			diagonal band of Broca	0	0.1		4	1.8303	0.16955	0.00499
	lateral amygdaloid n.	12	2.24623		6	2.13372	0.12599	0.07505			posterior hypothalamic n.	0	0.3		3	1.37032	0.16955	-0.00252
	lateral preoptic n.	7	1.06667		4	1.98746	0.12667	0.07458			substantia nigra	1	0.6		18	8.82342	0.16955	0.00954
	diagonal band of Broca	18	2.29879		10	2.97909	0.1282	0.07353			tenia tecta ctx	0	0.3		11	5.80038	0.16955	0.00954
	lateral dorsal thalamic n.	23	4.23425		12	4.2733	0.12973	0.01909			ventral pallidum	0	0.1		14	6.8595	0.16955	0.02204
	anterior cingulate n.	83	10.6271		41	14.909	0.13814	0.06704			ventral tegmental n.	0	0.3		6	2.88531	0.16955	0.00815
	insular caudal ctx	56	8.20461		36	9.71825	0.1406	0.06552			habenular n.	1	0.517472		1	0.50277	0.17085	0.0266
	zona incerta	23	2.88463		11	4.40864	0.14779	0.06123			pedunculopontine tegmental n.	3	2.57358		10	3.44036	0.17184	0.03958
	reticular thalamic n.	25	3.50301		13	4.81866	0.15033	0.05976			medial mammillary n.	0	0.213437		4	2.38106	0.18126	0.01879
	anterior amygdaloid n.	15	2.28619		9	2.59701	0.16271	0.05304			medial septal n.	0	0.2		2	0.838318	0.18766	0.00519
	cortical amygdaloid n.	102	15.0166		68	12.7495	0.16494	0.05188			pontine reticular n. oral	9	8.38013		38	16.5514	0.19826	0.02952
	caudal piriform ctx	145	19.4775		97	19.6342	0.16512	0.05179			pontine reticular n. caudal	14	12.9155		40	14.788	0.20321	0.02848
	medullary reticular dorsal n.	8	1.8962		4	1.48698	0.17274	0.048			central amygdaloid n.	3	2.44404		14	7.06124	0.23501	0.00735
	secondary somaotsensory ctx	146	18.4267		88	24.9895	0.17753	0.04571			pyramidal tracts	3	2.69073		7	3.32457	0.23501	0.00523
	6th cerebellar lobule	115	22.4618		64	22.2084	0.1875	0.04117			visual 1 ctx	17	7.38685		122	50.576	0.2618	0.0123
	lateral lemniscus	17	2.98515		10	3.22878	0.18848	0.04074			ambiguus n.	2	0.849183		4	1.07367	0.26873	0.00878
	median raphe n.	37	4.73861		16	7.18931	0.18868	0.04065			8th cerebellar lobule	5	2.98887		14	7.03562	0.27542	0.00722
	interpeduncular n.	11	2.10819		6	2.23669	0.1968	0.05086			pituitary	2	1.50886		6	3.7182	0.27602	-0.01586
	5th cerebellar lobule	78	14.6293		42	18.5433	0.2135	0.03056			3rd cerebellar lobule	5	3.20156		11	5.52293	0.27633	-0.00455
	reuniens thalamic n.	15	2.16153		8	3.02122	0.21782	0.02895			prepositus n.	2	1.24766		4	1.73285	0.27633	-0.00335
	medial dorsal thalamic n.	17	2.86531		10	2.79782	0.21986	0.0282			lateral posterior thalamic n.	2	1.7		3	1.85742	0.27642	-0.01703
	medial mammillary n.	20	3.68194		14	2.71006	0.21986	0.0282			2nd cerebellar lobule	3	2.19697		15	6.40855	0.27798	-0.00163
	4th cerebellar lobule	24	3.58469		13	5.21563	0.23376	0.02332			6th cerebellar lobule	14	10.6927		30	14.4223	0.28939	0.00123
	ventricle	130	20.5632		95	20.5792	0.23624	0.02248			lateral reticular n.	1	0.495536		3	1.18087	0.29838	-0.00189
	crus of ansiform lobule	226	42.296		137	45.1624	0.253	0.01711			dorsal raphe	2	1.8		2	0.93244	0.3029	-0.03003
	ambiguus n.	9	2.14191		5	1.66583	0.26696	0.01295			olivary complex	3	2.15922		5	1.85367	0.30971	-0.00778
	spinal trigeminal nuclear n.	88	18.3653		55	16.8886	0.26992	0.01211			simple lobule cerebellum	4	3.23196		27	12.4961	0.32192	-0.01207
	dorsal medial hypothalamic n.	6	1.13529		4	1.20185	0.28487	0.00801			lateral dorsal thalamic n.	3	2.38537		5	2.28825	0.32235	-0.01909
	medial preoptic n.	39	5.94802		26	6.31555	0.28722	0.04287			external capsule	1	0.401386		9	4.52616	0.34313	-0.02755
	9th cerebellar lobule	24	6.03729		15	6.83882	0.29924	0.04416			cuneate n.	0	0.213437		1	0.579751	0.37026	-0.03139
	stria terminalis	0	0.2		0	0.158114	0.30123	0.08951			medial preoptic n.	4	2.33452		7	3.57771	0.37026	-0.04287
	lateral reticular n.	11	1.90205		8	2.82154	0.32484	0.00189			parvicellular reticular n.	6	4.933		18	5.92757	0.3878	-0.01994
	posterior hypothalamic n.	7	1.50554		5	1.5393	0.34283	0.00252			interpeduncular n.	1	0.730297		3	1.65412	0.46092	-0.05086
	facial n.	6	1.41461		4	0.988826	0.34626	0.04665			pontine n.	8	4.43672		14	8.36677	0.4629	-0.03224
	parvicellular reticular n.	36	7.27897		21	8.0234	0.36827	0.01994			7th cerebellar lobule	6	3.87069		12	6.82967	0.47924	-0.03445
	olivary complex	15	3.46795		11	3.25491	0.38981	0.00778			paraventricular hypothalamic n.	0	0.3		1	0.542627	0.4796	-0.09362
	pituitary	18	4.26041		13	2.38456	0.4136	0.01586			paraventricular thalamic n.	2	1.4922		1	0.278887	0.5618	-0.05551
	habenular n.	5	1.06927		4	1.07755	0.46026	0.02531			facial n.	1	0.553775		2	1.20531	0.59516	-0.04665
	ventral medial hypothalamic n.	16	2.02347		14	3.07318	0.48517	0.02853			9th cerebellar lobule	8	4.82171		9	3.745	0.5963	-0.04416
	pontine n.	53	11.9097		42	10.6125	0.51363	0.03224			lateral paragigantocellular n.	8	3.74225		9	4.33333	0.65889	-0.04496
	paraventricular hypothalamic n.	3	0.635959		2	0.570088	0.52752	0.09362			stria terminalis	0	0.1		0	0.105409	0.93886	-0.08951
