# Supplementary material for: Chronic exposure to inhaled vaporized cannabis high in Δ9-THC suppresses Adderall-induced brain activity
Source: Front Pharmacol. 2024 Oct 10;15:1413812. doi: 10.3389/fphar.2024.1413812 (PMC11528537; doi:10.3389/fphar.2024.1413812)
Supplement: Supplementary file 1 [file DataSheet1.zip › Supplementary Data.XLSX]

## Sheet: Sex Differences
		1	10th cerebellar lobule	2	2nd cerebellar lobule	3	3rd cerebellar lobule	4	4th cerebellar lobule	5	5th cerebellar lobule	6	6th cerebellar lobule	7	7th cerebellar lobule	8	facial nucleus	9	8th cerebellar lobule	10	9th cerebellar lobule	11	anterior amygdaloid area	12	anterior commissure	13	accumbens core	14	accumbens shell	15	anterior hypothalamic area	16	ambiguus area	17	anterior olfactory area	18	anterior pretectal thalamic area	19	anterior thalamic area	20	auditory ctx	21	basal amygdaloid area	22	CA1	23	CA3	24	corpus callosum
		+ve Voxels	-ve Voxels	+ve Voxels	-ve Voxels	+ve Voxels	-ve Voxels	+ve Voxels	-ve Voxels	+ve Voxels	-ve Voxels	+ve Voxels	-ve Voxels	+ve Voxels	-ve Voxels	+ve Voxels	-ve Voxels	+ve Voxels	-ve Voxels	+ve Voxels	-ve Voxels	+ve Voxels	-ve Voxels	+ve Voxels	-ve Voxels	+ve Voxels	-ve Voxels	+ve Voxels	-ve Voxels	+ve Voxels	-ve Voxels	+ve Voxels	-ve Voxels	+ve Voxels	-ve Voxels	+ve Voxels	-ve Voxels	+ve Voxels	-ve Voxels	+ve Voxels	-ve Voxels	+ve Voxels	-ve Voxels	+ve Voxels	-ve Voxels	+ve Voxels	-ve Voxels	+ve Voxels	-ve Voxels
sr20230707_154811_Ad_THC_Pb_Pb_F_M7_WASHOUT_1_1_Scan3_Reco1_crop		4	1	32	0	38	0	22	0	24	0	103	0	4	0	7	0	0	0	0	0	20	0	2	0	40	0	46	0	62	0	11	0	217	0	9	0	37	0	118	0	84	0	244	6	89	2	124	0
sr20230707_163011_Ad_THC_Pb_Pb_F_M8_WASHOUT_1_1_Scan3_Reco1_crop		21	0	45	0	19	0	28	0	137	0	134	0	73	0	7	0	91	0	63	0	4	0	4	0	34	0	34	0	68	0	9	0	220	0	8	0	42	0	104	0	90	0	244	0	83	0	114	0
sr20230707_170442_Ad_THC_Pb_Pb_F_M9_WASHOUT_1_1_Scan3_Reco1_crop		21	0	41	0	45	0	30	0	83	0	194	0	78	0	7	0	80	0	55	0	12	0	8	0	41	0	38	0	75	0	13	0	212	0	11	0	45	0	115	0	98	0	246	0	95	0	133	0
sr20230707_173906_Ad_THC_Pb_Ad_F_M10_WASHOUT_1_1_Scan6_Reco1_crop		0	0	47	0	32	0	24	0	64	0	9	0	0	0	7	0	0	0	0	0	18	0	2	0	36	0	38	0	64	0	13	0	182	0	11	0	43	0	87	0	103	0	226	0	80	0	99	0
sr20230707_182641_Ad_THC_Pb_Ad_F_M12_WASHOUT_1_1_Scan3_Reco1_crop		21	0	50	0	41	0	24	0	83	0	183	0	78	0	9	0	82	0	56	0	15	0	2	0	41	0	41	0	76	0	10	0	202	2	14	0	48	0	111	0	90	0	248	0	75	0	127	0
sr20230707_140021_Ad_THC_Hi_THC_Ad_F_M5_WASHOUT_1_1_Scan3_Reco1_crop		29	0	68	0	17	0	31	0	135	0	146	0	34	0	10	0	31	0	10	0	23	0	14	0	49	0	49	0	84	0	11	0	230	0	20	0	50	0	130	0	80	4	273	0	106	0	143	1
sr20230707_110218_Ad_THC_Hi_THC_Pb_F_M1_WASHOUT_1_1_Scan6_Reco1_crop		21	0	48	0	48	0	29	0	80	0	176	0	77	0	9	0	90	0	62	0	12	0	2	0	38	0	39	0	74	0	14	0	177	0	15	0	49	0	117	0	102	0	258	0	97	0	136	0
sr20230707_111102_Ad_THC_Hi_THC_Pb_F_M2_WASHOUT_1_1_Scan4_Reco1_crop		0	19	3	27	0	31	0	21	0	89	0	119	0	78	0	5	0	79	0	59	0	10	0	1	3	11	1	1	5	42	0	6	15	90	0	9	1	35	1	33	3	58	9	135	11	46	21	68
sr20230707_122432_Ad_THC_Hi_THC_Pb_F_M3_WASHOUT_1_1_Scan4_Reco1_crop		0	11	7	20	7	2	0	19	0	80	4	79	0	67	0	5	0	77	0	61	2	1	2	0	16	0	17	0	27	24	0	6	48	38	0	4	4	16	23	16	5	3	60	27	45	11	81	3
sr20230707_130304_Ad_THC_Hi_THC_Ad_F_M4_WASHOUT_1_1_Scan9_Reco1_crop		22	0	44	0	44	0	24	0	79	0	163	0	71	0	7	0	81	0	52	0	7	0	6	0	35	0	35	0	68	0	14	0	198	0	13	0	48	0	106	0	89	0	229	0	79	0	137	0
sr20230707_135332_Ad_THC_Hi_THC_Ad_F_M6_WASHOUT_1_1_Scan6_Reco1_crop		0	0	55	0	13	0	28	0	48	0	18	4	0	0	9	0	0	0	0	0	8	0	6	0	33	0	32	0	67	0	9	0	216	0	22	0	47	0	118	0	93	0	208	0	82	0	115	0
sr20230708_100416_Ad_THC_Hi_THC_Pb_M_M14_WASHOUT_1_1_Scan3_Reco1_crop		6	1	29	4	53	0	30	0	43	0	22	25	9	6	11	0	7	10	18	3	12	0	6	0	31	1	51	0	57	11	7	6	159	58	10	6	38	5	86	14	80	8	198	14	71	21	93	28
sr20230708_104101_Ad_THC_Hi_THC_Pb_M_M15_WASHOUT_1_1_Scan3_Reco1_crop		35	0	63	0	34	0	30	0	111	0	211	0	61	0	9	0	62	0	36	0	11	0	2	0	43	0	43	0	86	0	15	0	250	0	15	0	57	0	130	0	99	0	291	0	103	0	144	0
sr20230708_111820_Ad_THC_Hi_THC_Ad_M_M16_WASHOUT_1_1_Scan4_Reco1_crop		10	0	25	0	14	0	24	0	85	0	64	0	1	0	0	3	1	0	0	0	19	0	5	0	8	0	12	0	22	0	0	12	101	0	18	0	35	0	104	0	59	0	158	0	68	0	44	0
sr20230708_115825_Ad_THC_Pb_Pb_M_M19_WASHOUT_1_1_Scan4_Reco1_crop		29	0	64	0	30	0	33	0	105	0	191	0	53	0	8	0	62	0	35	0	25	0	2	0	35	0	43	0	75	0	11	0	223	0	12	0	51	0	129	0	87	0	270	0	98	0	143	0
sr20230708_123258_Ad_THC_Pb_Pb_M_M20_WASHOUT_1_1_Scan3_Reco1_crop		2	3	1	0	0	0	0	4	0	1	0	18	0	5	5	0	3	11	0	8	0	0	0	0	0	0	0	2	5	1	4	2	7	90	3	3	7	0	31	8	18	23	50	1	25	3	23	19
sr20230708_131107_Ad_THC_Pb_Pb_M_M21_WASHOUT_1_1_Scan3_Reco1_crop		10	3	36	7	36	8	23	0	5	20	64	93	6	44	0	8	2	5	4	13	15	0	10	0	35	0	44	0	47	14	0	10	189	14	10	8	15	18	123	0	86	8	224	17	62	13	134	11
sr20230708_134648_Ad_THC_Pb_Ad_M_M22_WASHOUT_1_1_Scan3_Reco1_crop		2	2	5	12	8	6	6	4	35	1	1	4	0	0	5	3	0	0	6	0	1	0	1	0	1	0	0	0	47	0	0	5	79	4	8	0	20	0	31	1	46	0	55	9	40	9	21	24
sr20230708_142115_Ad_THC_Pb_Ad_M_M23_WASHOUT_1_1_Scan3_Reco1_crop		25	0	49	0	48	0	34	0	90	0	192	0	84	0	8	0	84	0	56	0	17	0	4	0	40	0	42	0	82	0	13	0	225	0	13	0	47	0	122	0	95	0	263	0	101	0	125	0
sr20230708_145858_Ad_THC_Pb_Ad_M_M24_WASHOUT_1_1_Scan3_Reco1_crop		7	11	24	13	5	7	17	0	52	0	11	57	41	0	5	2	3	0	18	4	0	0	0	0	7	0	0	1	32	24	2	5	55	73	16	2	30	2	9	11	29	0	38	19	22	19	35	33
		0.802392	0.803291	0.459361	0.940638	0.779566	0.841821	0.989299	0.333643	0.685421	0.281664	0.624583	0.83651	0.558659	0.519548	0.593285	0.419427	0.360333	0.303522	0.501699	0.357046	0.976404	0.332931	0.541802	0.380004	0.124469	0.435959	0.365862	0.315377	0.368241	0.934837	0.150571	0.0446675	0.390909	0.322123	0.859717	0.489436	0.589375	0.658938	0.674375	0.865398	0.535261	0.804146	0.452399	0.540506	0.409927	0.730585	0.190101	0.442988
[truncated: 220 more columns]
